# Supplementary material for: A shift from drought to extreme rainfall drives a stable landslide to catastrophic failure
Source: Sci Rep. 2019 Feb 7;9:1569. doi: 10.1038/s41598-018-38300-0 (PMC6367458; doi:10.1038/s41598-018-38300-0)
Supplement: Supplementary file 3 — Supplementary Table 1. [file 41598_2018_38300_MOESM3_ESM.xlsx]

## Sheet: Sheet1
Sentinel 1 A/B descending T42 for Mud Creek
Interferogram number	Master (yyyymmdd)	Slave (yyyymmdd)	Timespan (days)	Used in model construction?	Model correction?
1	20150301	20150325	24
2	20150301	20150418	48
3	20150325	20150418	24
4	20150325	20150512	48	yes
5	20150418	20150512	24
6	20150418	20150524	36	yes
7	20150418	20150605	48
8	20150512	20150524	12
9	20150512	20150605	24
10	20150512	20150617	36
11	20150512	20150629	48
12	20150524	20150605	12
13	20150524	20150617	24
14	20150524	20150629	36
15	20150524	20150711	48
16	20150605	20150617	12
17	20150605	20150629	24
18	20150605	20150711	36
19	20150605	20150723	48
20	20150617	20150629	12
21	20150617	20150711	24
22	20150617	20150723	36
23	20150617	20150804	48
24	20150629	20150711	12
25	20150629	20150723	24
26	20150629	20150804	36
27	20150629	20150816	48
28	20150711	20150723	12
29	20150711	20150804	24
30	20150711	20150816	36
31	20150711	20150828	48
32	20150723	20150804	12
33	20150723	20150816	24
34	20150723	20150828	36
35	20150723	20150909	48
36	20150804	20150816	12
37	20150804	20150828	24
38	20150804	20150909	36
39	20150804	20150921	48
40	20150816	20150828	12
41	20150816	20150909	24
42	20150816	20150921	36
43	20150816	20151003	48
44	20150828	20150909	12
45	20150828	20150921	24
46	20150828	20151003	36
47	20150828	20151015	48
48	20150909	20150921	12
49	20150909	20151003	24
50	20150909	20151015	36
51	20150909	20151027	48
52	20150921	20151003	12
53	20150921	20151015	24
54	20150921	20151027	36
55	20150921	20151108	48
56	20151003	20151015	12
57	20151003	20151027	24
58	20151003	20151108	36
59	20151003	20151120	48
60	20151015	20151027	12
61	20151015	20151108	24
62	20151015	20151120	36
63	20151015	20151202	48
64	20151027	20151108	12
65	20151027	20151120	24
66	20151027	20151202	36
67	20151027	20151214	48
68	20151108	20151120	12
69	20151108	20151202	24
70	20151108	20151214	36
71	20151108	20151226	48
72	20151120	20151202	12
73	20151120	20151214	24
74	20151120	20151226	36
75	20151202	20151214	12
76	20151202	20151226	24
77	20151214	20151226	12
78	20151214	20160107	24		yes
79	20151226	20160212	48
80	20160107	20160119	12
81	20160107	20160131	24
82	20160119	20160131	12		yes
83	20160131	20160212	12		yes
84	20160131	20160224	24
85	20160131	20160307	36		yes
86	20160212	20160224	12
87	20160212	20160319	36		yes
88	20160212	20160331	48		yes
89	20160224	20160319	24		yes
90	20160224	20160331	36		yes
91	20160224	20160412	48		yes
92	20160307	20160319	12
93	20160319	20160331	12
94	20160319	20160412	24		yes
95	20160319	20160424	36		yes
96	20160319	20160506	48		yes
97	20160331	20160412	12	yes
98	20160331	20160424	24	yes
99	20160331	20160506	36
100	20160331	20160518	48		yes
101	20160412	20160424	12	yes
102	20160412	20160506	24	yes
103	20160412	20160518	36		yes
104	20160412	20160530	48	yes
105	20160424	20160506	12	yes
106	20160424	20160518	24	yes
107	20160424	20160530	36	yes
108	20160424	20160611	48
109	20160506	20160518	12		yes
110	20160506	20160530	24		yes
111	20160506	20160611	36	yes
112	20160518	20160530	12		yes
113	20160518	20160611	24		yes
114	20160518	20160705	48		yes
115	20160530	20160611	12		yes
116	20160530	20160705	36		yes
117	20160611	20160705	24		yes
118	20160611	20160729	48	yes
119	20160705	20160729	24	yes
120	20160705	20160810	36		yes
121	20160705	20160822	48		yes
122	20160729	20160810	12		yes
123	20160729	20160822	24		yes
124	20160729	20160903	36	yes
125	20160729	20160915	48		yes
126	20160810	20160822	12
127	20160810	20160903	24		yes
128	20160810	20160915	36		yes
129	20160810	20160927	48
130	20160822	20160903	12		yes
131	20160822	20160915	24
132	20160822	20160927	36
133	20160822	20161009	48	yes
134	20160903	20160915	12		yes
135	20160903	20160927	24
136	20160903	20161009	36
137	20160903	20161021	48
138	20160915	20160927	12
139	20160915	20161009	24
140	20160915	20161021	36
141	20160915	20161102	48
142	20160927	20161009	12
143	20160927	20161021	24
144	20160927	20161102	36
145	20160927	20161114	48
146	20161009	20161021	12
147	20161009	20161102	24
148	20161009	20161114	36
149	20161021	20161102	12
150	20161021	20161114	24
151	20161102	20161114	12
152	20161102	20161220	48		yes
153	20161114	20161220	36		yes
154	20161114	20170101	48		yes
155	20161126	20161208	12
156	20161126	20170101	36		yes
157	20161208	20170101	24
158	20161208	20170119	42		yes
159	20161220	20170101	12
160	20161220	20170113	24		yes
161	20161220	20170125	36		yes
162	20170101	20170113	12		yes
163	20170101	20170125	24		yes
164	20170113	20170119	6		yes
165	20170113	20170125	12		yes
166	20170119	20170125	6		yes
167	20170119	20170206	18		yes
168	20170125	20170302	36		yes
169	20170206	20170218	12		yes
170	20170218	20170407	48		yes
171	20170302	20170326	24		yes
172	20170326	20170419	24		yes
173	20170326	20170501	36		yes
174	20170326	20170513	48		yes
175	20170407	20170419	12		yes
176	20170419	20170501	12		yes
177	20170419	20170513	24		yes
178	20170501	20170513	12		yes
179	20170606	20170618	12		Post-catastropic failure, not included in time series
180	20170618	20170630	12
181	20170630	20170712	12
182	20170712	20170724	12
183	20170724	20170805	12
