# Supplementary material for: A shift from drought to extreme rainfall drives a stable landslide to catastrophic failure
Source: Sci Rep. 2019 Feb 7;9:1569. doi: 10.1038/s41598-018-38300-0 (PMC6367458; doi:10.1038/s41598-018-38300-0)
Supplement: Supplementary file 4 — Supplementary Table 2. [file 41598_2018_38300_MOESM4_ESM.xlsx]

## Sheet: Sheet1
Sentinel 1 A/B ascending T35 for Mud Creek
Interferogram number	Master (yyyymmdd)	Slave (yyyymmdd)	Timespan (days)	Used in model construction?	Model correction?
1	20160810	20160822	12
2	20160810	20160903	24
3	20160810	20160927	48
4	20160822	20160903	12	yes
5	20160822	20160927	36
6	20160822	20161003	42
7	20160903	20160927	24
8	20160903	20161003	30
9	20160903	20161021	48
10	20160927	20161003	6
11	20160927	20161021	24
12	20160927	20161027	30
13	20160927	20161114	48
14	20161003	20161021	18
15	20161003	20161027	24
16	20161003	20161114	42
17	20161003	20161120	48
18	20161021	20161027	6
19	20161021	20161114	24
20	20161021	20161120	30
21	20161021	20161208	48
22	20161027	20161114	18
23	20161027	20161120	24
24	20161027	20161208	42
25	20161114	20161120	6
26	20161114	20161208	24
27	20161114	20161214	30
28	20161120	20161208	18
29	20161120	20161214	24
30	20161120	20170101	42
31	20161120	20170107	48
32	20161208	20161214	6
33	20161208	20170101	24
34	20161208	20170107	30		yes
35	20161208	20170125	48		yes
36	20161214	20170101	18		yes
37	20161214	20170107	24		yes
38	20161214	20170113	30		yes
39	20161214	20170125	42		yes
40	20170101	20170107	6
41	20170101	20170113	12		yes
42	20170101	20170125	24		yes
43	20170101	20170131	30		yes
44	20170107	20170113	6		yes
45	20170107	20170125	18		yes
46	20170107	20170131	24		yes
47	20170113	20170119	6	yes
48	20170113	20170125	12		yes
49	20170113	20170131	18		yes
50	20170113	20170224	42		yes
51	20170119	20170125	6		yes
52	20170119	20170206	18		yes
53	20170125	20170131	6		yes
54	20170125	20170224	30		yes
55	20170125	20170308	42		yes
56	20170131	20170224	24		yes
57	20170131	20170308	36		yes
58	20170131	20170320	48		yes
59	20170224	20170308	12		yes
60	20170308	20170320	12		yes
61	20170308	20170401	24		yes
62	20170308	20170425	48		yes
63	20170320	20170401	12		yes
64	20170320	20170425	36		yes
65	20170320	20170507	48		yes
66	20170401	20170425	24		yes
67	20170401	20170507	36		yes
68	20170401	20170519	48		yes
69	20170425	20170507	12		yes
70	20170425	20170519	24		yes
71	20170507	20170519	12		yes
	20160412	20160424		yes		not included in time series, just used for model
	20160506	20160611		yes		not included in time series, just used for model
	20160530	20160717		yes		not included in time series, just used for model
