# Supplementary material for: A shift from drought to extreme rainfall drives a stable landslide to catastrophic failure
Source: Sci Rep. 2019 Feb 7;9:1569. doi: 10.1038/s41598-018-38300-0 (PMC6367458; doi:10.1038/s41598-018-38300-0)
Supplement: Supplementary file 5 — Supplementary Table 3. [file 41598_2018_38300_MOESM5_ESM.xlsx]

## Sheet: S1 T42
Sentinel 1 A/B descending T42 for Paul's Slide
Interferogram number	Master (yyyymmdd)	Slave (yyyymmdd)	Timespan (days)	Model correction?
1	20150512	20150605	24	no for all
2	20150512	20150629	48
3	20150512	20150617	36
4	20150512	20150524	12
5	20150524	20150617	24
6	20150524	20150629	36
7	20150524	20150605	12
8	20150524	20150711	48
9	20150605	20150629	24
10	20150605	20150617	12
11	20150605	20150723	48
12	20150605	20150711	36
13	20150617	20150629	12
14	20150617	20150711	24
15	20150617	20150723	36
16	20150617	20150804	48
17	20150629	20150711	12
18	20150629	20150723	24
19	20150711	20150723	12
20	20150711	20150804	24
21	20150711	20150816	36
22	20150711	20150828	48
23	20150723	20150828	36
24	20150723	20150816	24
25	20150723	20150804	12
26	20150804	20150921	48
27	20150804	20150828	24
28	20150804	20150816	12
29	20150804	20150909	36
30	20150816	20150828	12
31	20150816	20150921	36
32	20150816	20151003	48
33	20150816	20150909	24
34	20150828	20151015	48
35	20150828	20150921	24
36	20150828	20151003	36
37	20150828	20150909	12
38	20150909	20150921	12
39	20150909	20151027	48
40	20150909	20151015	36
41	20150909	20151003	24
42	20150921	20151015	24
43	20150921	20151108	48
44	20150921	20151027	36
45	20150921	20151003	12
46	20151003	20151027	24
47	20151003	20151108	36
48	20151003	20151015	12
49	20151015	20151027	12
50	20151015	20151108	24
51	20151015	20151120	36
52	20151027	20151202	36
53	20151027	20151120	24
54	20151027	20151214	48
55	20151027	20151108	12
56	20151108	20151226	48
57	20151108	20151202	24
58	20151108	20151120	12
59	20151120	20151226	36
60	20151120	20151202	12
61	20151202	20151214	12
62	20151202	20151226	24
63	20151214	20151226	12
64	20151214	20160119	36
65	20151214	20160107	24
66	20151226	20160212	48
67	20151226	20160119	24
68	20160107	20160212	36
69	20160107	20160131	24
70	20160107	20160119	12
71	20160119	20160131	12
72	20160119	20160212	24
73	20160131	20160319	48
74	20160131	20160224	24
75	20160212	20160224	12
76	20160224	20160331	36
77	20160307	20160331	24
78	20160307	20160319	12
79	20160319	20160331	12
80	20160319	20160412	24
81	20160331	20160412	12
82	20160331	20160506	36
83	20160412	20160424	12
84	20160412	20160530	48
85	20160424	20160518	24
86	20160424	20160506	12
87	20160506	20160518	12
88	20160518	20160530	12
89	20160518	20160611	24
90	20160530	20160611	12
DATA GAP
91	20160705	20160822	48
92	20160705	20160729	24
93	20160729	20160915	48
94	20160729	20160822	24
95	20160729	20160810	12
96	20160729	20160903	36
97	20160810	20160903	24
98	20160810	20160822	12
99	20160822	20160927	36
100	20160822	20160915	24
101	20160822	20160903	12
102	20160822	20161009	48
103	20160903	20160915	12
104	20160903	20161009	36
105	20160915	20161102	48
106	20160915	20160927	12
107	20160915	20161009	24
108	20160927	20161114	48
109	20160927	20161009	12
110	20160927	20161021	24
111	20161009	20161021	12
112	20161009	20161102	24
113	20161009	20161114	36
114	20161009	20161126	48
115	20161021	20161102	12
116	20161021	20161126	36
117	20161021	20161114	24
118	20161102	20161126	24
119	20161102	20161114	12
120	20161114	20161126	12
121	20161126	20161208	12
122	20161126	20170101	36
123	20161126	20161220	24
124	20161208	20170113	36
125	20161208	20170101	24
126	20161208	20170119	42
127	20161220	20170113	24
128	20161220	20170101	12
129	20161220	20170119	30
130	20170101	20170119	18
131	20170101	20170206	36
132	20170113	20170218	36
133	20170113	20170119	6
134	20170113	20170125	12
135	20170119	20170302	42
136	20170119	20170125	6
137	20170119	20170218	30
138	20170125	20170302	36
139	20170125	20170218	24
140	20170206	20170302	24
141	20170206	20170326	48
142	20170302	20170326	24
143	20170302	20170419	48
144	20170302	20170407	36
145	20170326	20170513	48
146	20170326	20170501	36
147	20170407	20170501	24
148	20170407	20170513	36
149	20170419	20170501	12
150	20170501	20170513	12
151	20170501	20170618	48
152	20170513	20170606	24
153	20170606	20170712	36
154	20170630	20170712	12
155	20170630	20170724	24
156	20170630	20170805	36
157	20170712	20170724	12
158	20170712	20170805	24
159	20170724	20170805	12
