# Supplementary material for: A shift from drought to extreme rainfall drives a stable landslide to catastrophic failure
Source: Sci Rep. 2019 Feb 7;9:1569. doi: 10.1038/s41598-018-38300-0 (PMC6367458; doi:10.1038/s41598-018-38300-0)
Supplement: Supplementary file 6 — Supplementary Table 4 [file 41598_2018_38300_MOESM6_ESM.xlsx]

## Sheet: T35
Sentinel 1 A/B ascending T35 for Boulder Creek
Interferogram number	Master (yyyymmdd)	Slave (yyyymmdd)	Timespan (days)	Used in model construction?	Model correction?
1	20150301	20150325	24		yes
2	20150301	20150406	36		yes
3	20150313	20150325	12		yes
4	20150313	20150406	24	yes
5	20150313	20150418	36		yes
6	20150325	20150406	12	yes
7	20150325	20150418	24
8	20150406	20150418	12		yes
9	20150524	20150711	48		yes
10	20150711	20150828	48	yes
11	20150828	20150921	24	yes
12	20160119	20160212	24	yes
13	20160212	20160319	36		yes
14	20160319	20160424	36		yes
15	20160424	20160518	24		yes
16	20160518	20160611	24	yes
17	20160611	20160705	24	yes
18	20160611	20160729	48		yes
19	20160705	20160822	48	yes
20	20160822	20161003	42
21	20161003	20161027	24		yes
22	20161027	20161120	24		yes
23	20161120	20161214	24		yes
24	20161120	20161226	36		yes
25	20161120	20170107	48		yes
26	20161214	20161226	12
27	20161214	20170107	24
28	20161214	20170113	30		yes
29	20161214	20170119	36		yes
30	20161226	20170107	12		yes
31	20161226	20170113	18
32	20161226	20170119	24
33	20161226	20170131	36		yes
34	20170107	20170113	6
35	20170107	20170119	12
36	20170107	20170131	24		yes
37	20170107	20170206	30		yes
38	20170107	20170224	48		yes
39	20170113	20170119	6
40	20170113	20170131	18		yes
41	20170113	20170206	24		yes
42	20170113	20170218	36		yes
43	20170113	20170224	42		yes
44	20170119	20170131	12		yes
45	20170119	20170206	18		yes
46	20170119	20170218	30		yes
47	20170131	20170206	6
48	20170131	20170218	18		yes
49	20170131	20170224	24		yes
50	20170206	20170218	12	yes
51	20170206	20170224	18	yes
52	20170218	20170224	6	yes
53	20170218	20170308	18	yes
54	20170218	20170320	30		yes
55	20170218	20170401	42		yes
56	20170224	20170308	12		yes
57	20170224	20170320	24		yes
58	20170224	20170401	36		yes
59	20170224	20170413	48		yes
60	20170308	20170320	12		yes
61	20170308	20170401	24		yes
62	20170308	20170413	36		yes
63	20170308	20170425	48		yes
64	20170320	20170401	12
65	20170320	20170413	24
66	20170320	20170425	36		yes
67	20170320	20170507	48		yes
68	20170401	20170413	12	yes
69	20170401	20170425	24		yes
70	20170401	20170507	36		yes
71	20170401	20170519	48		yes
72	20170413	20170425	12	yes
73	20170413	20170507	24		yes
74	20170413	20170519	36		yes
75	20170413	20170531	48		yes
76	20170425	20170507	12	yes
77	20170425	20170519	24	yes
78	20170425	20170531	36		yes
79	20170425	20170612	48		yes
80	20170507	20170519	12	yes
81	20170507	20170531	24		yes
82	20170507	20170612	36		yes
83	20170519	20170531	12
84	20170519	20170612	24
85	20170531	20170612	12	yes
86	20170507	20170624	48		yes
87	20170519	20170624	36		yes
88	20170519	20170706	48		yes
89	20170531	20170612	12	yes
90	20170531	20170624	24
91	20170531	20170706	36		yes
92	20170612	20170624	12
93	20170612	20170706	24
94	20170612	20170718	36		yes
95	20170612	20170730	48		yes
96	20170624	20170706	12
97	20170624	20170718	24
98	20170624	20170730	36		yes
99	20170706	20170718	12
100	20170706	20170730	24
101	20170706	20170811	36		yes
102	20170706	20170823	48		yes
103	20170718	20170730	12
104	20170718	20170811	24
105	20170718	20170823	36
106	20170718	20170904	48		yes
107	20170730	20170811	12
108	20170730	20170823	24
109	20170730	20170904	36
110	20170730	20170916	48		yes
111	20170811	20170823	12
112	20170811	20170904	24
113	20170811	20170916	36
114	20170811	20170928	48		yes
115	20170823	20170904	12
116	20170823	20170916	24
117	20170823	20170928	36
118	20170823	20171010	48
119	20170904	20170916	12
120	20170904	20170928	24
121	20170904	20171010	36
122	20170916	20170928	12
123	20170916	20171010	24
124	20170928	20171010	12
