# Supplementary material for: A shift from drought to extreme rainfall drives a stable landslide to catastrophic failure
Source: Sci Rep. 2019 Feb 7;9:1569. doi: 10.1038/s41598-018-38300-0 (PMC6367458; doi:10.1038/s41598-018-38300-0)
Supplement: Supplementary file 7 — Supplementary Table 5 [file 41598_2018_38300_MOESM7_ESM.xlsx]

## Sheet: Sheet1
UAVSAR T05016 for Mud Creek
Interferogram number	Master (yyyymmdd)	Slave (yyyymmdd)	Timespan (days)	Model correction?
1	20090221	20091027	248	no for all
2	20111118	20131202	745
3	20111118	20140121	795
4	20120518	20130506	353
5	20120518	20131202	563
6	20120518	20140121	613
7	20120518	20140603	746
8	20130506	20131202	210
9	20130506	20140603	393
10	20130506	20141105	548
11	20140603	20141105	155
12	20140603	20161027	877
13	20141105	20161027	722
